# Supplementary material for: Cinnamic Acid Attenuates Peripheral and Hypothalamic Inflammation in High-Fat Diet-Induced Obese Mice
Source: Pharmaceutics. 2022 Aug 11;14(8):1675. doi: 10.3390/pharmaceutics14081675 (PMC9413375; doi:10.3390/pharmaceutics14081675)
Supplement: Supplementary file 1 [file pharmaceutics-14-01675-s001.zip]

Archive with 1 entries (1 files):
- pharmaceutics-1815053-supplementary.pdf
